# Supplementary material for: Menopausal hormone therapy and breast cancer: what is the true size of the increased risk?
Source: Br J Cancer. 2016 Jul 28;115(5):607–15. doi: 10.1038/bjc.2016.231 (PMC4997554; doi:10.1038/bjc.2016.231)
Supplement: Supplementary Table 1 [file bjc2016231x1.xlsx]

## Sheet: Supplementary Table 1
SUPPLEMENTARY TABLE 1. Characteristics of incident (invasive and in-situ) breast cancer cases arising in post-menopausal women from the Breakthrough Generations Study who were recruited 2003–2009
Breast cancer characteristic		Women with known age at menopause (n=39183)			Women with unknown age at menopause (n=18965)
		N	%		N	%
Age at breast cancer diagnosis (years)
42–54		128	16.5		73	16.4
55–64		401	51.7		194	43.5
65–74		208	26.8		158	35.4
75–86		38	4.9		21	4.7
Year of breast cancer diagnosis
2004–2006		76	9.8		42	9.4
2007–2009		299	38.6		165	37
2010–2012		327	42.2		200	44.8
2013–2014		73	9.4		39	8.7
Type of breast cancer
Invasive		670	86.4		373	83.6
Carcinoma in-situ		105	13.6		73	16.4
Confirmation of breast cancer
Confirmeda		761	98.2		440	98.7
Self-reported onlyb		14	1.8		6	1.4
Morphological type
Ductal		574	74.1		330	74
Medullary		3	0.4		0	0
Mucinous or colloid		7	0.9		4	0.9
Lobular		120	15.5		74	16.6
Tubular		13	1.7		6	1.4
Papillary		1	0.1		1	0.2
Type unknown		57	7.4		31	7
Estrogen receptor status
Positive		584	75.4		344	77.1
Negative		111	14.3		59	13.2
Type unknown		80	10.3		43	9.6
Total number of cases		775	100		446	100
a Confirmation through national cancer registration or medical records
b With reported treatments that imply self-reported breast cancer is correct
