# Supplementary material for: Menopausal hormone therapy and breast cancer: what is the true size of the increased risk?
Source: Br J Cancer. 2016 Jul 28;115(5):607–15. doi: 10.1038/bjc.2016.231 (PMC4997554; doi:10.1038/bjc.2016.231)
Supplement: Supplementary Table 3 [file bjc2016231x3.xlsx]

## Sheet: Supplementary Table 3
SUPPLEMENTARY TABLE 3. Number of breast cancer cases and person-years of follow-up for women from the Breakthrough Generations Study who were recruited 2003–2009 and became post-menopausal before end of follow-up: adjustment variables
		Women with known age at menopause, follow-up from latest of recruitment or menopause (n=39,183)			Women with unknown age at menopause, follow-up from age 58 (n=13,404)
Adjustment variablea		Breast cancer (n)	Person-years of follow-up (103 person-years)		Breast cancer (n)	Person-years of follow-up (103 person-years)
Year of birth
1908–1939		105	25.3		68	12.3
1940–1944		129	31.3		106	19.2
1945–1949		248	55.8		123	26.6
1950–1954		160	50.6		31	8.5
1955–1985		133	41.3		1	0.2
Time since entry (years)
0–<1		110	30.3		42	9.3
1+		665	174.1		287	57.5
Family history of breast cancer in 1st degree relative
None reported		583	170.2		254	56.2
Yes		192	34.2		75	10.6
History of benign breast disease
None reported		518	153.2		206	47.4
Yes		257	51.2		123	19.4
Socio-economic score
High		423	109.4		150	29.3
Low		352	95.0		179	37.5
Age at menarche
Known		705	186.1		303	60.6
Missing		70	18.3		26	6.2
Parity, age at first pregnancy, and breast-feeding
Nulliparous		111	28.4		33	6.3
Parous, no breast-feeding		89	22.4		40	9.6
Parous, with breast feeding		493	135.2		225	42.9
Missing		82	18.4		31	8.1
Oral contraceptive use
Yes		561	152.8		118	21.3
None reported		214	51.6		221	45.5
Alcohol consumption
Never regular		114	29.0		46	10.9
Current drinker		579	115.5		247	50.0
Ex-drinker		40	11.8		22	3.4
Missing or excessive (>60grams/day)		42	8.1		14	2.6
Physical activity
Known		760	198.2		315	64.0
Missing		15	6.2		14	2.8
Pre-menopausal BMI
Known		643	165.7		271	53.8
Missing		132	38.7		58	13.0
Post-menopausal BMI
Known		763	200.1		327	65.8
Missing		12	4.3		2	1.1
Total		775	204.4		329	66.8
a Means and standard deviations of continuous variables are shown in Supplementary Table 4
