# Supplementary material for: Menopausal hormone therapy and breast cancer: what is the true size of the increased risk?
Source: Br J Cancer. 2016 Jul 28;115(5):607–15. doi: 10.1038/bjc.2016.231 (PMC4997554; doi:10.1038/bjc.2016.231)
Supplement: Supplementary Table 4 [file bjc2016231x4.xlsx]

## Sheet: Supplementary Table 4
SUPPLEMENTARY TABLE 4. Means and standard deviations of continuous adjustment variables for women from the Breakthrough Generations Study who were recruited 2003–2009 and became post-menopausal before end of follow-up: continuous adjustment variables
		Women with known age at menopause, follow-up from latest of recruitment or menopause (n=39,183)				Women with unknown age at menopause, follow-up from age 58 (n=13,404)
Adjustment variable		Number of women	Mean	Standard deviation		Number of women	Mean	Standard deviation
Age at menarche (years)		35565	12.7	1.5		12151	12.7	1.5
Number of parous births, if parous		30210	2.27	0.82		10496	2.31	0.8
Age at first parous delivery (years)		30210	26.5	4.6		10496	25.1	4.2
Breast-feeding (weeks), if breast fed		26059	22.7	21.2		8622	18.0	17.7
Alcohol consumption (grams/day), if current drinker		29947	16.4	11.9		10012	16.6	12.0
Physical activity (metabolic equivalents)		38031	67.9	52.9		12867	70.5	55.0
Pre-menopausal BMI (kg/m2)		31896	21.3	2.6		10793	21.3	2.5
Post-menopausal BMI (kg/m2)		38142	25.7	4.5		13200	26.1	4.4
Age at menopause (years)		39183	50.2	4.6		13404	50.4	1.7
