# Supplementary material for: Menopausal hormone therapy and breast cancer: what is the true size of the increased risk?
Source: Br J Cancer. 2016 Jul 28;115(5):607–15. doi: 10.1038/bjc.2016.231 (PMC4997554; doi:10.1038/bjc.2016.231)
Supplement: Supplementary Table 5 [file bjc2016231x5.xlsx]

## Sheet: Supplemtary Table 5
SUPPLEMENTARY TABLE 5. Relative riska of (invasive and in-situ) post-menopausal breast cancer, by histology, in relation to MHT, in 39,183 women from the Breakthrough Generations Study who were recruited 2003–2009
	Breast cancer histology
	Ductal				Lobular				Other and unknown
MRT use	No. of cases	HR	95% CI		No. of cases	HR	95% CI		No. of cases	HR	95% CI
No previous use	373	1.00	Baseline		75	1.00	Baseline		52	1.00	Baseline
Currently using Estrogen only MHT	16	0.90	0.54–1.49		4	1.42	0.51–3.93		3	1.28	0.39–4.21
Currently using Estrogen plus Progestogen MHT	38	2.60	1.86–3.64		8	3.12	1.50–6.51		6	3.25	1.38–7.62
Currently using other and unknown MHT	12	3.17	1.78–5.64		2	3.04	0.74–12.4		1	2.02	0.28–14.7
Past use	128	0.95	0.77–1.18		26	0.97	0.61–1.54		18	1.01	0.58–1.78
Dates of use unknown	7	0.87	0.41–1.84		5	3.35	1.35–8.30		1	0.90	0.12–6.56
Abbreviations: MHT, menopausal hormone therapy; HR, Hazard Ratio, adjusted for attained age and age at menopause; CI, Confidence Interval
a Hazard ratios estimated using Cox proportional hazards regression with attained age as time scale
b Trend and intercept fitted for current users relative to hazard in those when no previous use (person-time for past use and missing dates used excluded from trend analysis)
