# Supplementary material for: Menopausal hormone therapy and breast cancer: what is the true size of the increased risk?
Source: Br J Cancer. 2016 Jul 28;115(5):607–15. doi: 10.1038/bjc.2016.231 (PMC4997554; doi:10.1038/bjc.2016.231)
Supplement: Supplementary Table 6 [file bjc2016231x6.xlsx]

## Sheet: Supplementary Table 6
SUPPLEMENTARY TABLE 6. Relative riska of invasive post-menopausal breast cancer, by type of MHT preparation, in relation to MHT duration and recency of use, in 39,183 women from the Breakthrough Generations Study who were recruited 2003–2009
		Type of MHT preparation												All types of MHT
		Estrogen only				Estrogen plus Progestogen				Other and unknown MHT
MHT use		No. of cases	HR	95% CI		No. of cases	HR	95% CI		No. of cases	HR	95% CI		No. of cases	HR	95% CI
No previous use		Baseline group: No previous useb												428	1.00	Baseline
Currently using		21	1.09	0.70–1.70		48	2.96	2.19–3.99		13	3.12	1.79–5.43		82	2.10	1.64–2.67
Currently using MHT: by duration of current use (years)c
>0–4		7	0.97	0.46–2.06		11	1.62	0.88–2.95	}	6	2.69	1.20–6.04		24	1.50	0.99–2.28
5–9		5	0.96	0.40–2.32		18	3.86	2.40–6.21						27	2.50	1.69–3.71
10–14		6	1.64	0.73–3.70		12	4.28	2.39–7.65	}	7	3.60	1.70–7.63		10	2.88	1.82–4.56
15+		3	0.97	0.31–3.05		7	3.69	1.73–7.90						10	2.09	1.13–3.89
Increase in HR per year of use amongst current users (trend)d
			3.4%	−2.8%–10.0%			6.2%	1.6%–10.9%			3.0%	−6.2%–12.9%			4.1%	0.6%–7.8%
Past use		40	1.00	0.72–1.40		85	1.01	0.79–1.28		25	0.80	0.53–1.20		150	0.97	0.80–1.18
Past use of MHT: by time since last use (years)e
1		1	0.24	0.03–1.69		10	1.87	1.00–3.50	}	2	0.24	0.06–0.97		11	0.99	0.54–1.80
2–4		18	1.17	0.73–1.89		27	1.14	0.77–1.68						47	1.03	0.76–1.40
5–9		14	0.94	0.55–1.60		28	0.78	0.53–1.15		14	1.22	0.71–2.08		56	0.89	0.67–1.19
10+		7	1.52	0.71–3.24		20	1.13	0.71–1.79		9	0.81	0.42–1.59		36	1.08	0.76–1.54
Increase in HR per year since last use amongst past users (trend)f
			2.5%	−6.7%–12.6%			−2.6%	−9.0%–4.2%			2.0%	−6.7%–11.6%
Dates of use unknown ‡		0				1	1.12	0.16–7.96		9	1.19	0.62–2.31		10	1.09	0.58–2.05
Abbreviations: CI, Confidence Interval; HR, Hazard Ratio, adjusted for attained age and age at menopause; MHT, menopausal hormone therapy
a Hazard ratios estimated using Cox proportional hazards regression with attained age as time scale
b Baseline group is ‘No previous use’ as in analysis for ‘All types of MHT’
c Duration of MHT current use was analysed as a time-varying exposure lagged by one year
d Trend and intercept fitted for current users relative to hazard in those when no previous use (person-time for past use and missing dates when MHT used are excluded from trend analysis)
e The period up to the first year after cessation is considered to be part of the period of current use because exposure (current use) is lagged by one year
f Trend and intercept fitted for past users relative to hazard in those with no previous use (person-time for current use and missing dates when MHT used are excluded from trend analysis)
